# Supplementary material for: Performance of Automated Point-of-Care Respiratory Rate Counting versus Manual Counting in Children under Five Admitted with Severe Febrile Illness to Kisantu Hospital, DR Congo
Source: Diagnostics (Basel). 2021 Nov 10;11(11):2078. doi: 10.3390/diagnostics11112078 (PMC8623579; doi:10.3390/diagnostics11112078)
Supplement: Supplementary file 1 [file diagnostics-11-02078-s001.zip]

Archive with 1 entries (1 files):
- diagnostics-1443935-supplementary.pdf
